# Supplementary material for: Elucidating the mechanistic association of xylene inducing non-small cell lung cancer through network toxicology and molecular docking analysis
Source: PLoS One. 2026 Mar 13;21(3):e0341548. doi: 10.1371/journal.pone.0341548 (PMC12987433; doi:10.1371/journal.pone.0341548)
Supplement: S1 Table — (XLS) [file pone.0341548.s003.xls]

## Sheet: Sheet1
Table S1. Xylene Targets Identified in ChEMBL and STITCH Databases
ChEMBL	STITCH
SULT1A1	IL1A
PIP5K1B	CYP2E1
XPNPEP1	CYP2A6
MEP1A	CYP1A2
MEP1B	ACHE
KAT2B	PRB2
CYP27A1	CYP8B1
ITPK1	ABHD5
TACR1	LIPK
HSD17B10	LIPN
CYP11B1	LIPM
CYP21A2	LIPF
PIP4K2A	ABHD4
ABCB5
CYP2C9
LARP7
NQO1
ABCC1
ABCB1
CYP4A11
ITPA
LNPEP
DUS2
M6PR
ART1
AMDHD2
PIP5K1C
SELPLG
PIP4K2B
CTSZ
ABCB4
SULT1A2
CYP1A1
NOX4
XPNPEP2
PARL
PIP5K1A
DPAGT1
CBR1
PIP4K2C
CYP1A2
SELL
PFKP
APCS
PTGR1
IGF2R
NADK
PMPCA
ABCB6
CDH3
MPEG1
IP6K2
CACNA2D1
GSTP1
CACNA1A
CYP11B2
SELP
KLK3
CYP19A1
SULT1A3
CRBN
KAT2A
SELE
CACNB1
PPIF
KCNMA1
CDC25C
KCNU1
TRPM6
NLN
IRGM
GZMM
CDC25B
PRXL2A
CAPN2
TRPM5
CPM
METAP1
CNR1
LDHA
AMPD1
CLEC4M
TRPM7
IL6ST
H3C15
PFKM
FABP3
PCK2
A2M
ITGAM
HNRNPM
KIF20B
KLK6
FOXM1
TRPM8
TRPM2
IRAK3
KCNMB4
OPRD1
DCUN1D1
PHKG1
TRPM4
BCAT2
ADRA2A
MMEL1
ANPEP
CCR5
TRPM3
OPRK1
IDH1
H4C1
PMEL
KCNMB1
METAP2
ILF3
PLA2R1
AFG3L2
CPT1B
CSF1
LAMA1
UBE2M
CSF1R
IDH2
MPHOSPH8
ITGB2
USP16
CKM
OSMR
GPD2
OPRM1
PHKG2
CDC25A
FTO
IL6R
GPBAR1
KCNN3
KCNN1
KCNN4
KCNN2
VHL
LIFR
H3C14
H3C13
CAPN1
H4C2
NPEPPS
LAMA2
NEDD8
PHKA1
H4C3
H4C4
H4C5
H4C6
H4C8
H4C9
H4C11
H4C12
H4C13
H4C14
H4C15
H4C16
RNPEP
DNPEP
ENPEP
LAP3
ERAP2
ERAP1
LVRN
AOPEP
METAP1D
NPEPL1
RNPEPL1
XPNPEP3
LAMA3
LAMA4
LAMA5
LAMB1
LAMB2
LAMB3
LAMB4
LAMC1
LAMC2
LAMC3
CD40LG
PHKA2
PHKB
CDK2
ADPRS
PLIN5
PLA2G15
OARD1
LPCAT1
CHST4
OGT
CHAT
SIAE
AGPAT1
UBE2O
DGAT1
OGA
PORCN
MGMT
PCIF1
CTSK
TMTC3
MBOAT4
CTSS
B3GNT3
PLA2G4C
NAT2
CTSH
GPAT4
ABHD5
B3GNT6
ICMT
DGAT2
MOGAT2
MOGAT3
MACROD1
PTPRO
POMGNT1
GNB1
GNG2
GNPAT
CRAT
CPT1A
LRAT
MACROD2
SOAT2
AWAT2
AWAT1
PCMT1
CROT
CCNO
GNAO1
DGAT2L6
GCNT1
LCLAT1
C1GALT1
GPAT3
AGPAT2
COMT
SOAT1
CPT2
CTSB
CTSV
CTSL
PLIN1
