# Supplementary material for: Elucidating the mechanistic association of xylene inducing non-small cell lung cancer through network toxicology and molecular docking analysis
Source: PLoS One. 2026 Mar 13;21(3):e0341548. doi: 10.1371/journal.pone.0341548 (PMC12987433; doi:10.1371/journal.pone.0341548)
Supplement: S2 Table — (XLS) [file pone.0341548.s004.xls]

## Sheet: Sheet1
Table S2. NSCLC Targets in GeneCards and OMIM
GeneCards	OMIM
EGFR	PTPRZ2
BRCA2	ZBTB40-IT1
TP53	SAMD11
BRCA1	NOC2L
ATM	KLHL17
MET	PLEKHN1
KRAS	PERM1
PALB2	HES4
CHEK2	ISG15
PTEN	AGRN
CDKN2A	MIR200B
MLH1	MIR200A
BRAF	MIR429
APC	TNFRSF18
MSH2	TNFRSF4
CDH1	SDF4
ERBB2	B3GALT6
MSH6	C1QTNF12
TERT	UBE2J2
ALK	INTS11
RB1	TAS1R3
PIK3CA	DVL1
NF1	MXRA8
PTCH1	AURKAIP1
BRIP1	CCNL2
STK11	VWA1
KIT	ATAD3C
AKT1	ATAD3B
PMS2	ATAD3A
TSC2	TMEM240
CTNNB1	SSU72
BARD1	MIB2
DICER1	CDK11B
CCND1	CDK11A
C11orf65	NADK
RET	GNB1
POLE	CALML6
POLD1	CFAP74
SMARCA4	GABRD
SMAD4	PRKCZ
BAP1	FAAP20
MYC	SKI
HRAS	RER1
FLCN	PEX10
JAK3	PLCH2
PDGFRA	PANK4
FGFR3	HES5
H19	TNFRSF14
MIR21	MMEL1
CDK4	ACTRT2
MALAT1	PRDM16
TSC1	ARHGEF16
VHL	MEGF6
NBN	MIR551A
STAT3	TPRG1L
ESR1	WRAP73
FGFR2	TP73
NRAS	SMIM1
EPCAM	LRRC47
FGFR1	CEP104
AXIN2	DFFB
NOTCH1	AJAP1
RAD50	NPHP4
GAS5	KCNAB2
CASP8	CHD5
ATR	RPL22
SRC	RNF207
FAS	ICMT
BCL2	ACOT7
CDKN1B	HES2
PVT1	ESPN
MAP2K1	TNFRSF25
BLM	PLEKHG5
HOTAIR	NOL9
TGFB1	TAS1R1
MUTYH	ZBTB48
MDM2	KLHL21
EGFR-AS1	PHF13
TUG1	CAMTA1
NFE2L2	VAMP3
NKX2-1	PER3
PIK3R1	UTS2
ERBB3	TNFRSF9
ERBB4	PARK7
MIR145	ERRFI1
CD274	SLC45A1
MAPK1	RERE
RAF1	ENO1
RAD51C	CA6
UCA1	SLC2A5
FASLG	MIR34A
IL6	H6PD
MEG3	SPSB1
MEN1	SLC25A33
FBXW7	PIK3CD
KDR	CLSTN1
ROS1	CTNNBIP1
MIR221	LZIC
MSH3	NMNAT1
PIK3CG	RBP7
MIR155	UBE4B
PPARG	KIF1B
VEGFA	PGD
NF2	CENPS
NTRK1	CORT
RAD51D	DFFA
MIR126	PEX14
MIR125A	CASZ1
CCAT1	CIROZ
MIR143	TARDBP
KMT2D	MASP2
TNF	SRM
CHEK1	EXOSC10
MIR17	MTOR
TGFBR2	ANGPTL7
LOC126862571	UBIAD1
CDKN1A	DISP3
BAX	FBXO2
IDH1	FBXO44
CDKN2B-AS1	MAD2L2
ARID1A	AGTRAP
CTNNA1	MTHFR
MIR34A	CLCN6
MRE11	NPPA
MIR205	NPPB
MTOR	RNU5E-1
CCAT2	PLOD1
BMPR1A	MFN2
HIF1A	MIIP
IRF1	TNFRSF8
CXCR4	TNFRSF1B
AR	VPS13D
FANCC	DHRS3
CDK6	LRRC38
CREBBP	PDPN
ERCC2	PRDM2
RUNX1	KAZN
KEAP1	FHAD1
JAK2	EFHD2
NEAT1	CTRC
MIR29A	CELA2A
CDKN2B	CASP9
MUC16	DNAJC16
MIR146A	AGMAT
NTRK2	DDI2
ADA	RSC1A1
SDHA	PLEKHM2
MIR141	FBLIM1
IDH2	SPEN
IL1B	ZBTB17
AURKA	SRARP
MIR140	HSPB7
RASSF1	CLCNKB
IFNG	EPHA2
MIR210	ARHGEF19
MIR31	CPLANE2
NTRK3	FBXO42
LUCAT1	SZRD1
MIR30A	TRG-CCC1-1
SMO	NBPF1
CEACAM5	RNU1-4
MIR200C	CROCC
SOX2	MFAP2
MIRLET7C	ATP13A2
WT1	SDHB
SMARCB1	PADI2
FANCA	PADI1
MIR214	PADI3
MIR34C	PADI4
NRG1	PADI6
MIR195	RCC2
GNAS	ARHGEF10L
MIR146B	ACTL8
PCAT1	PAX7
IL10	TAS1R2
MUC1	UBR4
MIRLET7B	EMC1
PRKN	MRTO4
RAG2	AKR7L
CXCL8	AKR7A3
DDR2	AKR7A2
EZH2	SLC66A1
RARB	MICOS10
EP300	NBL1
MIRLET7D	HTR6
AKT2	RNF186
NFKB1	PLA2G2E
IGF1R	PLA2G2A
MIR20A	PLA2G5
RAD51	PLA2G2D
MIR150	PLA2G2F
GATA3	UBXN10
MIR200B
CASP3
PDCD1
MIR222
ITGB1
CTLA4
HOTTIP
JUN
IL2
RAD51L3-RFFL
MIAT
MIRLET7G
EGF
MIR182
AXL
CDK12
MIR18A
LZTR1
MIR199A1
ERCC6
MIR29C
SPRY4-IT1
MIR148A
BCYRN1
STAT1
MIR106A
MIR139
MIR22
HNF1A
POT1
KCNQ1OT1
FLT3
MIR19A
CD44
SNHG1
SDHC
AKT3
PTGS2
MIR133B
MIR335
MIR30E
MIR183
CDK2
MIR15A
AFAP1-AS1
MIR200A
ERCC1
SNHG7
FGFR4
BANCR
PTPN11
MMP9
SOX2-OT
XRCC2
BIRC5
MIR130A
MIR98
MIR204
MIR203A
ABCB1
CASC2
TP63
MMP2
MIR99A
TERC
MIR93
MIR451A
HOXB13
DLEC1
FGF2
BUB1B
MIR223
ABCC1
XRCC1
PRKAR1A
MIR100
XIST
PCNA
RHOA
CAV1
MIR191
FLT1
FOXO1
MIR224
GATA2
PDGFRB
JAK1
ICAM1
MIR338
SMAD3
MIRLET7E
NFKBIA
MIR27B
DNMT3A
CFTR
SLC19A1
TP73
MIR497
PIK3CD
MLH3
YAP1
MIR27A
SETD2
LRP1B
IL4
DHFR
MIR96
MIR192
HGF
ABL1
BCL6
ITGA3
CYP2A6
KITLG
GREM1
PCAT6
FANCD2
XIAP
MIR34B
SFTPC
MCL1
BCL10
MIR101-1
CSF3
IGF1
CCNE1
SKP2
SNHG16
DNMT1
KRT19
ACTA2
MITF
LINC00511
MIR26A1
TP53COR1
IL7R
CYP1A1
HNF1A-AS1
MGMT
PPP2R1B
ERCC5
NTHL1
BCL2L1
FENDRR
CBL
MIR324
MIR185
MIR15B
ERCC4
DGCR5
MIR216A
ATRX
ENG
FHIT
SOX9
TYMS
LINC-ROR
FOXP3
BIRC3
GSTP1
PTPRC
TNFRSF10B
GSTM1
MIR486-1
MIR199B
MIR4435-2HG
XRCC3
TINCR
PARP1
PTK2
MIR32
PRKDC
XPC
LIG4
OGG1
MAPK8
MMP1
MIR197
MIR124-1
IGF2
TLR4
CD40LG
IL2RA
MAX
RELA
MIR142
CD4
LRRC56
TGFBR1
SFTPA2
CDK1
CD40
NPM1
MIR212
FN1
SLC67A1
SMAD2
SPP1
SNHG12
MIR23A
FGF10
CASP9
GLI1
MIR10B
MIR181A1
SHH
SP1
HLA-DRB1
MIR31HG
E2F1
ARAF
ZEB1
CXCL12
NCAM1
MAPK3
ABCG2
HULC
PLAU
CSF2
MIR320A
MIR106B
CCL2
CYTOR
DLC1
XPA
GNAQ
STAT5B
CDC42
VIM
HMOX1
MIR429
TNFSF10
CD28
HSP90AA1
KRT7
MIR149
TFRC
SLC2A1
RTEL1
ZFAS1
MIR107
KLF6
HLA-B
HLA-A
MIR339
MIR127
PBRM1
MIR424
PRKCA
LINC00673
CCND3
MAPK14
MKI67
MIR23B
MIR30D
CD8A
FLT4
VEGFC
SHC1
MIR33A
RARA
MIR128-2
PECAM1
MIR373
HOXA11-AS
MIR29B2
MIR181C
TCF7
PPP2R1A
MIR345
SF3B1
GPC3
U2AF1
GSK3B
CSF1R
TET2
MTHFR
MIR16-1
CASP10
PAX5
ENO2
DANCR
BTK
GNA11
MIRLET7F1
RAC1
MIR425
SFTPB
NOTCH2
MIR193A
SOCS1
AXIN1
TSHR
ICOS
CYCS
TGFA
SMAD7
DNMT3B
MIR375
HAGLR
IL1RN
CASC8
MIR377
IL1A
HAVCR2
ERCC3
ZAP70
CCND2
CDKN2C
MIR9-1
DKC1
ESR2
PDCD1LG2
MIR24-2
BCAR4
CADM1
MIR499A
POU5F1
PTK2B
MIR25
CEBPA
PIK3CB
SDHAF2
CDKN1C
MIR95
TCF3
RIOX2
PRF1
VCAM1
MIR122
TGFB2
MYCN
SOD2
MIR10A
HMGB1
DRAIC
HDAC1
PROM1
TOP1
BCR
MAP3K8
TOP2A
PPM1D
SFTPA1
NQO1
IGFBP3
IL3
BMP4
MIR22HG
TCF7L2
SMARCE1
MMP14
B2M
MIR30B
MXRA5
DSP
MYD88
CD55
PDGFB
NME1
SERPINA1
FANCG
LINC00473
TYMP
ETV6
MIR372
MIR511
IL17A
CREB1
RNY3
DPYD
PANDAR
LINC01133
PMS1
SNAI1
PLK1
NOS2
BMP2
CCNB1
FOS
MIRLET7A3
STK4
MPO
RUNX1T1
ACTB
MIR152
FOXO3
PGR
IKBKB
SERPINE1
CASC9
CSF1
SOS1
AHR
MIR219A1
TNFRSF1A
MIR494
BMP6
PKM
CCNA2
WWOX
CD82
HBB
SNHG20
MIR137
RMRP
FOXM1
CCL5
WRAP53
IL13
HSPB1
STAT5A
WEE1
BAD
NOTCH3
PKHD1
TLR2
CD34
EPAS1
MIR296
MIR26B
BLACAT1
PCAT29
POLR1HASP
IL7
LOC110806263
CDC25A
THADA
LINC01433
SIRT1
CDH2
FOXA1
VDR
MIR125B1
CDC25C
THBS1
FADD
MYB
TIMP1
BCL2L11
MAP2K2
GRP
PLAUR
KRT20
GJA1
ELANE
MIR144
IFNA1
IL2RG
RXRA
LCAL1
SNAI2
LEP
LCK
CYP17A1
MIR125B2
SNHG15
SYK
BUB1
CHGA
HMGA2
MIR124-3
MIR7-3HG
RPS6KB1
BLNK
MIR342
MIR24-1
TWIST1
AURKB
EML4
CD27
EPHA2
CCN2
RNY1
CERNA3
LMNA
CFLAR
MIRLET7A2
MMP7
ITGB2
MAP2K4
CYP19A1
BAK1
APEX1
ALB
SERPINB3
SOD1
MIR215
ZEB2
KLF4
FGF7
PCAT7
MIRLET7I
ETS1
MIRLET7A1
IKBKG
KRT18
RNF43
DDB2
PLCG2
ITK
CDKN3
INS
IL15
GFOD3P
CYP1B1
HDAC9
MIR328
CALR
KLRK1
MIR148B
RASA1
EDN1
EPHA5
PLCG1
MARS1
ING1
MIR331
CD19
MUC5B
MVP
ADAM17
MIR181B1
GAPDH
EPOR
DAPK1
RRM1
MUC4
MIR92A1
MIR130B
THY1
KRT5
MIR211
TUBB3
HLA-G
LINC02605
MIR374A
TEK
CCR2
CRP
IL18
CEACAM1
MIR181A2
NFKB2
CEACAM3
PIK3R2
AREG
FANCI
HSPA5
KMT2A
GRB2
ZEB2-AS1
ADAM12
CTSD
EPO
SPOP
NRP1
ITGB3
FANCF
MIR132
CTNND1
RIPK1
LAMA5
GSTT1
CTAG1B
BDNF-AS
ODC1
CD247
MSR1
CBS
FEZF1-AS1
BMI1
EGR1
WNT5A
POLK
CCR7
EPB41L4A-DT
SYP
HFE
PRKCD
IRS1
SQSTM1
BIRC2
MIR151A
MIF
KRT8
MPL
TNFRSF1B
JUP
LNCRNA-ATB
SGK1
CD80
CD81
RECK
INSR
EPHB4
KDM6A
LGALS3
CLPTM1L
MUC5AC
MDM4
LAMC2
GZMB
PGBD3
PCBP2-OT1
IL6R
GHET1
CD36
HSPA4
IRF4
ITGAV
NR3C1
TIMP2
ANGPT2
EIF1AX
NPTN-IT1
GPSM2
TMPRSS2
NCOR1
BSG
EZR
ANXA5
ENO1
CEACAM6
ITGA5
ELAVL1
ITGA6
XPO1
RUNX3
GSN
CYLD
MIR196B
NKILA
NOS3
HLA-C
ABCC2
ANGPT1
SPARC
TRAF2
SOCS3
PDCD4
GACAT2
MIR186
IGF2-AS
MST1R
XRCC5
GRM8
MIR198
TIMP3
CDC20
LATS1
MAPK10
TNFRSF10A
SFTPD
MIR218-2
TP53BP1
ADAMTS9-AS2
MME
XRCC6
AIFM1
BRD4
BID
PIM1
PDPK1
AGAP2-AS1
CHUK
YY1
KMT2C
POSTN
TYK2
CDH5
SLC16A1-AS1
LYN
LDLR
HDAC4
CXCR3
CRNDE
CKS1B
PRKACA
NAT2
TNFAIP3
GADD45A
MIR138-1
MIR128-1
SFTA3
DDX3X
MIR503
KLK3
EPHB2
PXN
STAT6
PLG
ABCC4
IGF2R
ANXA2
CTSB
TRAF3
MIR483
CD86
LINC00460
FCGR3A
PTHLH
IDO1
PALLD
MIR193B
RECQL
NORAD
CXADR
LOX
MIR330
F3
IQANK1
HMMR
HLA-DQB1
MMP3
TP53TG1
TUSC7
KDM1A
MCM4
S100A4
MIR134
SLMAP
NCOA3
LINC00261
WAS
NSD1
ALDH1A1
SST
MIR361
MIR370
PDPN
CXCR2
ILK
CA9
EPHX1
COL1A1
AGO2
PPP2R2A
CDC25B
PRKCB
CD3E
PARD3
CD24
ASXL1
NCOR2
WNT1
CTCF
FOXD2-AS1
DDR1
LINC00472
ADGRB3
TKT
DROSHA
NLRP3
FSCN1
ABRAXAS1
LIG1
IFI27
ITGA2
CYP2E1
ITGAM
CDH13
JAG1
TNFRSF9
ADAR
LGALS1
MIR423
PRKCI
HDAC6
SCARNA5
MIR206
PRKCE
IL5
RBM10
PGK1
HNRNPA2B1
SCGB1A1
ACE
DCK
ECT2
G6PD
ARG1
ELN
FASN
YWHAE
CASC15
HSP90AB1
MYCL
RAC2
SMPD1
TIGIT
CXCL10
LINC00313
ITGB4
CD3D
EIF4E
FUS
DUSP1
RACK1
MXI1
PBX1
HSPA8
GPI
IL2RB
HPRT1
CHRNA3
TLR9
CASP7
ASCL1
MTR
CD9
HDAC2
MMP13
ADIPOQ
CD47
VEGFD
ABCA1
PAK4
CEBPB
APAF1
IRAIN
HBEGF
SRSF2
CHRNA5
ID1
ERG
TFAP2A
COMT
PML
KRT14
YBX1
ALDOA
DPP4
ANXA1
DKK1
RPS27A
BCAR1
TRPM2-AS
KLF2
MBD4
E2F3
RUNX2
CD3G
NT5E
TRAF5
TPX2
CYP3A4
CDX2
LEF1
SPAAR
STIM1
XBP1
CPS1-IT1
MIR485
FOXP1
DNAH8
ANPEP
DLEU1
IL12B
IGFBP2
BECN1
MIR202
TUBB
THPO
CASR
ITCH
SOX4
TJP1
TRAF6
LAG3
LINC00857
MIR340
GSTM3
CAT
GDNF
PHB1
ICOSLG
LINC01186
TAP1
ALOX5
SLC34A2
NANOG
XDH
TXN
IL33
LDHA
MIR495
IL11
EPHA3
FGF1
MIR378A
DIABLO
RPSA
TSG101
CASP1
TGFBR3
PAX8
NFATC2
HIF1A-AS1
BMPR2
MIR491
MTAP
HNF4A
UGT1A1
CCR5
LINC00312
CCNH
PTPN3
SCUBE3
KIR3DL1
FLNA
MIR29B1
PTPN6
KAT5
CUL1
VTCN1
MIR99B
RPL11
BIRC7
ARHGAP27P1
XRCC4
BDNF
IRF8
TFE3
BCOR
IL12RB1
PDK1
MCC
GATA6
IL4R
AGER
PTPRD
GGPS1
MALINC1
EXT1
CBR3-AS1
SBF2-AS1
MIR190A
VWF
MIR532
NFATC1
MAD1L1
HLA-DQA1
EIF4EBP1
CYP2D6
MIR135B
LINC01116
PPARD
AICDA
RPL5
IL1R1
SALL4
IFNB1
KDM4B
LINC00858
MTA1
EIF2AK3
ABCC3
CLU
FOLR1
PRAL
L1CAM
GLI2
MSLN
SOD2-OT1
NGF
H2AX
NOD2
LOC126860933
IL6ST
COL18A1
STMN1
RHOB
MIR542
CXCL1
MUC2
TF
MIR28
TGFB3
ETV4
FGF9
EXO1
FGF3
MIR301A
MIR17HG
UCHL1
SERPINB5
MIR196A1
FAT1
ROBO1
SFTA1P
TG
PSMB8
E2F2
MTHFD1
PRKAA1
CD46
MIR302C
MIR498
ALCAM
MIR136
RGMB-AS1
BTG2
MIR30C1
MECOM
ZFHX3
TCF4
ALDH2
METTL3
FGF4
BCL3
CTSK
TRIM24
CD59
MIR675
APOE
SGO1-AS1
CD70
TNFSF11
TERF1
PPARA
FOXF1
PPIEL
REST
CSF2RA
CBLB
CDC6
AFP
UMPS
E2F4
MIR196A2
TRRAP
BMP7
NEXN-AS1
LIF
BCL11A
HK2
LOC130004293
ASAP1-IT1
CALCA
STUB1
CLDN7
THBD
RPS19
COL4A1
RYR1
MYLK
HPSE
ENSG00000266919
CDH3
SELE
MED1
LOC130003807
MIR337
ZNF793
FYN
TRIM28
ACHE
GDF15
PVR
MSN
ARNT
SUZ12
COTL1
MYH9
MIR20B
ZNF461
DDIT3
MBL2
TOP2B
RELB
CCNA1
MIR590
LTA
DLL1
RBM38
GAST
FOXA2
STAG2
CUL3
EREG
STIL
CCN1
PTGER4
GCLC
EIF2AK2
MAP3K14
CD151
LATS2
PGR-AS1
IGFBP6
H3-3A
LINC02412
PTGS1
TGM2
CTTN
TRIP13
CTSL
RARS1
LINC00968
CCK
VTN
APP
CCL3
TNC
RRAS2
IL10RA
MECP2
MTDH
GJB2
IL24
ACTC1
CP
CD276
CEACAM7
PAK1
CDK5
CD22
MAFA-AS1
HSPA1A
RRM2
LAMA2
TNFRSF11B
CFH
USP7
SNHG5
SEMA3B
HMGA1
IL21
IRS2
PLA2G2A
RAD21
CIITA
CUX1
TK1
PLA2G4A
PAX6
COL4A2
BTRC
MYH11
PTENP1
CD163
GRN
GAS5-AS1
HPGD
MED12
MIR584
VCL
ARID1B
LINC01852
MIR302A
PGF
DES
NEK2
PSCA
GATA4
RASGRP1
IKZF3
MAPT
LRBA
BBC3
RBBP8
CYP1A2
KIR2DL3
TFF1
LAMB3
ROCK1
GRPR
HSPD1
MMP12
SSTR2
ZMYND10
PRDX1
VCP
SLC29A1
DLEU2
TLR3
DDX5
GFAP
LPL
TATDN1
MUC20-OT1
PRNCR1
PDGFA
GLI3
CDK7
NEK9
TERF2
BAG1
NCF2
MAF
MIR574
MIR103A1
S100A2
IGF2BP3
CXCR1
MIR502
HK1
MMP11
TBL1XR1
PIK3C3
SKP1
TUBA4B
UHRF1
SOX10
MCM3
LINC01589
HOXA9
ACTN4
CCL4
LEPR
NES
PIEZO1
NDRG1
HOTAIRM1
SLC7A5
ATG7
SRGAP1
PEBP1
MUC6
MIR154
GUSB
SERPINF1
ITGAL
MICA
TTN
HSPG2
RXRB
TTR
INHBA
CD69
EDNRA
PXDN
RBL2
LINC01502
MIR184
CLDN1
NDUFA13
MAGEA3
HSF1
KLRC1
FPGS
LRP1
SDC1
MDC1
DMBT1
LGALS9
PTPN1
ATP7B
RB1CC1
HSD17B1
DNM2
IREB2
MIR582
HNRNPA1
MIR615
GNAS-AS1
SMARCA2
SLC7A7
HIC1
FOSL1
FAR2P1
TBK1
SKIC2
CASC11
CCR1
AQP1
OSM
NR4A1
CD74
EPB41L3
PTTG1
NR1H2
GPX1
BPTF
LAMA3
PRL
C14orf132
FGA
KDM5C
MIR92A2
RBM6
MIR133A1
PSG2
SRSF1
U2AF2
MIR129-1
FCGR2A
GPX4
MAGEA1
AGTR1
HSP90B1
CD68
MIR455
IGFBP5
TOE1
IL16
LOC111589215
CTAG2
PTPN13
ADRB2
RHEB
SPINT2
SELP
ZEB1-AS1
HABP2
SFN
SETBP1
MCM2
VIP
IL12A
KDM3A
SNHG6
NUMA1
SEZ6L
HOXA-AS2
CXCR5
ID3
DUSP6
PHGDH
LINC01234
IFNA2
MIR376A1
GRWD1
CD38
MIR367
MAD2L1
NFAT5
DAXX
KLF5
PLAT
ENTPD1
CD63
STAT4
TNFRSF4
SAT1
MIR188
CCBE1
NEDD9
FGF8
NRP2
TUBA1B
CUBN
IKBKE
GAS6-AS1
F2R
HSPA9
SLC2A3
EIF4A1
MAGEA4
CHRNB4
MS4A1
RCVRN
ITGA2B
NOP10
ZBTB16
HYAL1
CSNK2A1
IL22
ACVRL1
IGFBP7
PHB2
APOA1
POMC
SPI1
CXCL9
CXCL13
MAGI2
WIF1
SPINK1
IBSP
MIR16-2
SLC16A1
F2
EXOC2
APOB
MIR135A1
BTG1
SCHLAP1
TLR7
PCSK9
USP48
ORAI1
RPL18
THBS2
EDNRB
NMRAL2P
POLB
SLC7A11
MMUT
TPM1
PMAIP1
PIK3R3
NBAT1
FEN1
TFDP1
PLAG1
VEGFB
SPHK1
FCGR3B
IGF2BP1
WT1-AS
RRAS
MICB
ITGA9
EBAG9
CST3
NNT-AS1
LAMB1
RAB27A
MYO18A
SREBF1
SOS2
P2RX7
CD14
DYNC2H1
ING4
NAPSA
WNT3A
HLA-DRA
CCNE2
JUND
RPA1
MIR708
MCM7
MIR628
IGFBP4
HES1
WNT7A
GADD45B
DCN
NAMPT
PSMB9
PRMT5
ESM1
SHMT1
CX3CR1
ACP5
DLK1
HDAC3
H3-3B
CCNG1
UBE2I
WNT4
ACKR1
CACNA1G-AS1
MIR381
PDGFRL
SKIL
CSK
CASP2
LAMP1
TGIF1
HNRNPK
LINC02633
CD226
SPTAN1
SPEN
MIR515-1
CD2
CCL22
RPL35A
ACE2
VSIR
CXCL2
TAP2
CYP24A1
NAT1
CDC37
CAST
PKD1
LAMC1
KAT7
STING1
MIR371A
SELL
GLUL
CTPS1
LNCR1
RANBP2
SERPINB4
FUT4
CLDN4
DPP9
ADAM10
GEN1
SERPINB2
TACSTD2
HLA-E
LAMA1
LIG3
FOXE1
MCAM
EFEMP1
CXCL5
RAD9A
RIT1
CYP3A5
CHI3L1
ACTA2-AS1
DMTF1
BCORL1
PEG10
NECTIN4
LMO1
GHRL
S100A9
CSNK1A1
CSTA
LOC130062899
MIR409
RASA2
MIR508
FOLH1
TNFRSF11A
MUC17
POLH
RALBP1
DLGAP2
NCL
MIR452
TIAM1
NEU1
WNT2
AP3B1
MIR432
KCNH2
IQGAP1
MACF1
CDC45
NHEJ1
SIRPA
SNORD15A
ADAM15
NNMT
TCIM
NGFR
FLI1
TFEB
IGFBP1
MIR19B1
TPI1
DKK3
ATF4
SF3B2
MMP10
LNCR3
UBE2T
CCR6
SFRP1
TIA1
GLS
MYEF2
CDA
MIR379
AFDN
FPR1
PPP2R5C
IGF2BP2
SIRT3
IFNGR2
USP8
WWTR1
VAV1
AKR1C3
ARRB1
F2RL1
IL18R1
LBR
ERRFI1
CHKA
PTN
REV3L
YTHDF1
TRAF4
TNFRSF14
WNT7B
STAT2
PRSS1
TARDBP
EGLN1
PRKD1
DLX6-AS1
KCNQ1
BPIFA1
NTS
MYO18B
FALEC
LINC00210
PCLAF
CEACAM8
CDC5L
MRTFA
TNFSF12
SERPINA3
PRMT1
CCR3
AKR1C1
AGT
COL1A2
H3-4
PRKCG
NCOA2
HCK
TRAF1
MAP3K7
SIX1
FBXO11
TFPI2
PGM3
PCAT2
KCNMB2-AS1
HDGF
MAPK9
RYR2
CCL11
GPRC5A
AMACR
ETS2
COL11A1
HNRNPU
CCKBR
CEMIP
LINC00880
LCN2
CDK9
MIR500A
SOD3
PPP1CB
DSG2
PTPN12
YWHAZ
HNRNPC
MUC3A
VDAC1
LPAR1
RICTOR
ASAH1
RAP1A
TACC3
CRKL
FGF18
PTGES
IL9
PPARGC1A
COPS5
JUNB
CASC19
MIR181D
MIR454
LOC730101
MGA
RAD52
NSD2
TXNRD1
DRD2
MIR605
RBM15
HLA-DRB5
CALB2
FOSL2
HIP1
S100A8
IFNAR1
ITGAX
LTF
S100B
HOXA11
FGF5
TNFRSF10D
HCFC1
BGLAP
HEPACAM
LINC00342
UIMC1
KAT2B
LGALS3BP
SLC3A2
CRABP2
CDH17
SPRED1
FTO
RHO
TLR5
UPF1
MT-CO1
COL4A3
MIR490
CLTC
HIF1A-AS2
ATP2A2
PIN1
SNCA
FAP
ITGA11
RASSF5
DEK
LRP6
MIR545
LINC00941
CD33
LIFR
HAX1
SULT1A1
PRDX6
RBBP4
MIR487B
DOT1L
MIR627
GUCY1B2
MSH5
ATG5
PPIA
IL21R
GAS6
EHMT2
DVL1
NOTCH4
MUSK
PPP1R13L
MIR7-1
MIR625
MIR218-1
ENPP2
PARK7
RPTOR
SLC1A5
RBM5
MIR365A
MAP3K2
GNE
PPP2CA
LUADT1
EIF4G1
HOXA5
NOP2
SAMD9
PPIG
FOXC1
LAT
TBX5
KRT17
FGD2
CYP27B1
KLC1
POLR2A
BAG3
SPRY2
TUSC2
PLEC
BCL2A1
TGFBI
ATIC
ATF1
TBX4
LIMD1
GADD45G
CKB
MIR100HG
PON1
AGR2
BRMS1
CCAR2
ATF3
HOPX
PROCR
MIR155HG
RRM2B
CD99
CFL1
TTK
LZTS1
VCAN
GPER1
CHD8
WNT3
CRIPTO
ANAPC1
RPL3
KDM5B
BAG6
HMGCR
TBX2
MIR362
PRDM14
TRAT1
MMP8
FOXP2
MIR663A
NAGLU
TBX21
SRF
PTP4A3
CHD4
ACACA
EIF3E
BRINP1
EPIST
CCNB2
ACTG1
LINC-PINT
SOX17
RBX1
IL10RB
ITGB6
FUBP1
[truncated: 4,253 more rows]
