# Supplementary material for: Elucidating the mechanistic association of xylene inducing non-small cell lung cancer through network toxicology and molecular docking analysis
Source: PLoS One. 2026 Mar 13;21(3):e0341548. doi: 10.1371/journal.pone.0341548 (PMC12987433; doi:10.1371/journal.pone.0341548)
Supplement: S3 Table — (XLS) [file pone.0341548.s005.xls]

## Sheet: Sheet1
Table S3. Primer for RT-qPCR
IL1A	forward	TGGTAGTAGCAACCAACGGGA
	reverse	ACTTTGATTGAGGGCGTCATTC
H3C13	forward	ACCCAGAGTATGTCCTTTTGCT
	reverse	CCTCAGTGCACTTGGCAGAA
ITGAM	forward	ACTTGCAGTGAGAACACGTATG
	reverse	TCATCCGCCGAAAGTCATGTG
CCR5	forward	GTTGGACCAAGCTATGCAGGT
	reverse	GCAGAAGCGTTTGGCAATGT
COMT	forward	GAAGGGGACAGTGCTACTGG
	reverse	CAGGAACGATTGGTAGTGTGTG
GAPDH	forward	AAGTGGCGTTGAGGGCATG
	reverse	CTGGGCTACACTGAGCACC
